# Supplementary material for: Meta-Analysis of Mitochondrial DNA Control Region Diversity to Shed Light on Phylogenetic Relationship and Demographic History of African Sheep (Ovis aries) Breeds
Source: Biology (Basel). 2021 Aug 10;10(8):762. doi: 10.3390/biology10080762 (PMC8389696; doi:10.3390/biology10080762)
Supplement: Supplementary file 1 [file biology-10-00762-s001.zip]

Archive with 1 entries (1 files):
- biology-1304585-supplementary-done (1).pdf
